# Supplementary material for: Optimization of the Electrochemical Method of Obtaining Graphene Nanoplatelets (GNPs)
Source: Materials (Basel). 2023 Mar 9;16(6):2188. doi: 10.3390/ma16062188 (PMC10057930; doi:10.3390/ma16062188)
Supplement: Supplementary file 1 [file materials-16-02188-s001.zip]

Archive with 1 entries (1 files):
- materials-2203463-supplementary.pdf
